# Supplementary material for: Defining Models to Classify between Benign and Malignant Adnexal Masses Using Routine Laboratory Parameters
Source: Cancers (Basel). 2022 Jun 30;14(13):3210. doi: 10.3390/cancers14133210 (PMC9264825; doi:10.3390/cancers14133210)
Supplement: Supplementary file 1 [file cancers-14-03210-s001.zip]

Archive with 1 entries (1 files):
- cancers-1668555-supplementary.pdf
